# Supplementary material for: Synthesis of Biogenic Gold Nanoparticles from Terminalia mantaly Extracts and the Evaluation of Their In Vitro Cytotoxic Effects in Cancer Cells
Source: Molecules. 2020 Sep 29;25(19):4469. doi: 10.3390/molecules25194469 (PMC7582329; doi:10.3390/molecules25194469)
Supplement: Supplementary file 1 [file molecules-25-04469-s001.zip]

Archive with 1 entries (1 files):
- molecules-893022-supplementary.docx
